# Supplementary material for: Molecular Characterization and In Vitro Functional Analysis of a 1-Cys Peroxiredoxin 6 from the Whiteleg Shrimp Penaeus vannamei
Source: Genes (Basel). 2026 Apr 6;17(4):428. doi: 10.3390/genes17040428 (PMC13116241; doi:10.3390/genes17040428)
Supplement: Supplementary file 1 [file genes-17-00428-s001.zip]

Archive with 1 entries (1 files):
- genes-4193284-supplementary.pdf
